# Supplementary material for: Tackling the challenges of matching biomedical ontologies
Source: J Biomed Semantics. 2018 Jan 15;9:4. doi: 10.1186/s13326-017-0170-9 (PMC5769431; doi:10.1186/s13326-017-0170-9)
Supplement: Additional file 1 — Manual evaluation of the HP-MP mappings found through logical definitions Tab-separated text file listing each mapping (URI and label of the source and target classes) and its classification. (TSV 13 kb) [file 13326_2017_170_MOESM1_ESM.tsv]

Source URI	Source Label	Target URI	Target Label	Classification
http://purl.obolibrary.org/obo/HP_0000171	microglossia	http://purl.obolibrary.org/obo/MP_0009904	tongue hypoplasia	Equivalent
http://purl.obolibrary.org/obo/HP_0000892	bifid ribs	http://purl.obolibrary.org/obo/MP_0000153	rib bifurcation	Equivalent
http://purl.obolibrary.org/obo/HP_0004380	aortic valve calcification	http://purl.obolibrary.org/obo/MP_0006116	calcified aortic valve	Equivalent
http://purl.obolibrary.org/obo/HP_0011441	abnormality of the medulla oblongata	http://purl.obolibrary.org/obo/MP_0000846	abnormal medulla oblongata morphology	Equivalent
http://purl.obolibrary.org/obo/HP_0006956	dilation of lateral ventricles	http://purl.obolibrary.org/obo/MP_0000825	dilated lateral ventricles	Equivalent
http://purl.obolibrary.org/obo/HP_0006872	cerebral hypoplasia	http://purl.obolibrary.org/obo/MP_0000785	telencephalon hypoplasia	Equivalent
http://purl.obolibrary.org/obo/HP_0012730	aglossia	http://purl.obolibrary.org/obo/MP_0009905	absent tongue	Equivalent
http://purl.obolibrary.org/obo/HP_0004299	hernia of the abdominal wall	http://purl.obolibrary.org/obo/MP_0000757	herniated abdominal wall	Equivalent
http://purl.obolibrary.org/obo/HP_0010493	long metacarpals	http://purl.obolibrary.org/obo/MP_0004638	elongated metacarpal bones	Equivalent
http://purl.obolibrary.org/obo/HP_0005802	coalescence of tarsal bones	http://purl.obolibrary.org/obo/MP_0008919	fused tarsal bones	Equivalent
http://purl.obolibrary.org/obo/HP_0003207	arterial calcification	http://purl.obolibrary.org/obo/MP_0006133	calcified artery	Equivalent
http://purl.obolibrary.org/obo/HP_0005815	supernumerary ribs	http://purl.obolibrary.org/obo/MP_0000480	increased rib number	Equivalent
http://purl.obolibrary.org/obo/HP_0003173	hypoplastic pubic bone	http://purl.obolibrary.org/obo/MP_0004693	pubis hypoplasia	Equivalent
http://purl.obolibrary.org/obo/HP_0007074	thick corpus callosum	http://purl.obolibrary.org/obo/MP_0012443	increased corpus callosum size	Equivalent
http://purl.obolibrary.org/obo/HP_0100737	abnormality of the hard palate	http://purl.obolibrary.org/obo/MP_0003756	abnormal hard palate morphology	Equivalent
http://purl.obolibrary.org/obo/HP_0010650	hypoplasia of the premaxilla	http://purl.obolibrary.org/obo/MP_0004871	premaxilla hypoplasia	Equivalent
http://purl.obolibrary.org/obo/HP_0011927	short digit	http://purl.obolibrary.org/obo/MP_0002544	brachydactyly	Equivalent
http://purl.obolibrary.org/obo/HP_0010627	anterior pituitary hypoplasia	http://purl.obolibrary.org/obo/MP_0008365	adenohypophysis hypoplasia	Equivalent
http://purl.obolibrary.org/obo/HP_0004762	hypoplasia of right ventricle	http://purl.obolibrary.org/obo/MP_0010422	heart right ventricle hypoplasia	Equivalent
http://purl.obolibrary.org/obo/HP_0010504	increased length of the tibia	http://purl.obolibrary.org/obo/MP_0004357	long tibia	Equivalent
http://purl.obolibrary.org/obo/HP_0001090	large eyes	http://purl.obolibrary.org/obo/MP_0001296	macrophthalmia	Equivalent
http://purl.obolibrary.org/obo/HP_0008516	abnormality of the vertebral spinous processes	http://purl.obolibrary.org/obo/MP_0004601	abnormal vertebral spinous process morphology	Equivalent
http://purl.obolibrary.org/obo/HP_0004963	calcification of the aorta	http://purl.obolibrary.org/obo/MP_0010522	calcified aorta	Equivalent
http://purl.obolibrary.org/obo/HP_0004962	thoracic aorta calcification	http://purl.obolibrary.org/obo/MP_0010523	calcified thoracic aorta	Equivalent
http://purl.obolibrary.org/obo/HP_0002298	absent hair	http://purl.obolibrary.org/obo/MP_0003815	hairless	Equivalent
http://purl.obolibrary.org/obo/HP_0009799	supernumerary spleens	http://purl.obolibrary.org/obo/MP_0003342	accessory spleen	Equivalent
http://purl.obolibrary.org/obo/HP_0008479	hypoplastic vertebral bodies	http://purl.obolibrary.org/obo/MP_0004667	vertebral body hypoplasia	Equivalent
http://purl.obolibrary.org/obo/HP_0008428	vertebral clefting	http://purl.obolibrary.org/obo/MP_0004687	split vertebrae	Equivalent
http://purl.obolibrary.org/obo/HP_0001322	brain very small	http://purl.obolibrary.org/obo/MP_0000774	decreased brain size	Equivalent
http://purl.obolibrary.org/obo/HP_0012019	lens luxation	http://purl.obolibrary.org/obo/MP_0006245	dislocated lens	Equivalent
http://purl.obolibrary.org/obo/HP_0000003	multicystic kidney dysplasia	http://purl.obolibrary.org/obo/MP_0008528	polycystic kidney	Equivalent
http://purl.obolibrary.org/obo/HP_0000028	cryptorchidism	http://purl.obolibrary.org/obo/MP_0011410	ectopic testis	Equivalent
http://purl.obolibrary.org/obo/HP_0008661	urethral stenosis	http://purl.obolibrary.org/obo/MP_0003592	urethra stricture	Equivalent
http://purl.obolibrary.org/obo/HP_0002766	relatively short spine	http://purl.obolibrary.org/obo/MP_0004704	short vertebral column	Equivalent
http://purl.obolibrary.org/obo/HP_0002773	obsolete small vertebral bodies	http://purl.obolibrary.org/obo/MP_0004670	small vertebral body	Equivalent
http://purl.obolibrary.org/obo/HP_0000092	tubular atrophy	http://purl.obolibrary.org/obo/MP_0011346	renal tubule atrophy	Equivalent
http://purl.obolibrary.org/obo/HP_0006277	pancreatic hyperplasia	http://purl.obolibrary.org/obo/MP_0003450	enlarged pancreas	Equivalent
http://purl.obolibrary.org/obo/HP_0006297	hypoplasia of dental enamel	http://purl.obolibrary.org/obo/MP_0002577	reduced enamel thickness	Equivalent
http://purl.obolibrary.org/obo/HP_0007945	obsolete choroidal degeneration	http://purl.obolibrary.org/obo/MP_0006176	choroid degeneration	Equivalent
http://purl.obolibrary.org/obo/HP_0007862	retinal calcification	http://purl.obolibrary.org/obo/MP_0006188	calcified retina	Equivalent
http://purl.obolibrary.org/obo/HP_0002984	hypoplasia of the radius	http://purl.obolibrary.org/obo/MP_0004356	radius hypoplasia	Equivalent
http://purl.obolibrary.org/obo/HP_0012304	hypoplastic aortic arch	http://purl.obolibrary.org/obo/MP_0010485	aortic arch hypoplasia	Equivalent
http://purl.obolibrary.org/obo/HP_0001680	coarctation of aorta	http://purl.obolibrary.org/obo/MP_0010463	aorta stenosis	Equivalent
http://purl.obolibrary.org/obo/HP_0000369	low set ears	http://purl.obolibrary.org/obo/MP_0000024	lowered ear position	Equivalent
http://purl.obolibrary.org/obo/HP_0005156	hypoplastic left atrium	http://purl.obolibrary.org/obo/MP_0010647	left atrium hypoplasia	Equivalent
http://purl.obolibrary.org/obo/HP_0005466	hypoplasia of the frontal bone	http://purl.obolibrary.org/obo/MP_0004869	frontal bone hypoplasia	Equivalent
http://purl.obolibrary.org/obo/HP_0005343	hypoplasia of the bladder	http://purl.obolibrary.org/obo/MP_0003617	urinary bladder hypoplasia	Equivalent
http://purl.obolibrary.org/obo/HP_0005303	aortic arch calcification	http://purl.obolibrary.org/obo/MP_0010524	calcified aortic arch	Equivalent
http://purl.obolibrary.org/obo/HP_0011282	abnormality of hindbrain morphology	http://purl.obolibrary.org/obo/MP_0000841	abnormal hindbrain morphology	Equivalent
http://purl.obolibrary.org/obo/HP_0010295	aplasia hypoplasia of the tongue	http://purl.obolibrary.org/obo/MP_0009907	decreased tongue size	Overlapping
http://purl.obolibrary.org/obo/HP_0012795	abnormality of the optic disc	http://purl.obolibrary.org/obo/MP_0008259	abnormal optic disc morphology	Overlapping
http://purl.obolibrary.org/obo/HP_0009116	aplasia hypoplasia involving bones of the skull	http://purl.obolibrary.org/obo/MP_0005352	small cranium	Overlapping
http://purl.obolibrary.org/obo/HP_0004298	abnormality of the abdominal wall	http://purl.obolibrary.org/obo/MP_0003257	abnormal abdominal wall morphology	Overlapping
http://purl.obolibrary.org/obo/HP_0010451	aplasia hypoplasia of the spleen	http://purl.obolibrary.org/obo/MP_0000692	small spleen	Overlapping
http://purl.obolibrary.org/obo/HP_0011718	abnormality of the pulmonary veins	http://purl.obolibrary.org/obo/MP_0002726	abnormal pulmonary vein morphology	Overlapping
http://purl.obolibrary.org/obo/HP_0008063	aplasia hypoplasia of the lens	http://purl.obolibrary.org/obo/MP_0001306	small lens	Overlapping
http://purl.obolibrary.org/obo/HP_0100736	abnormality of the soft palate	http://purl.obolibrary.org/obo/MP_0003154	abnormal soft palate morphology	Overlapping
http://purl.obolibrary.org/obo/HP_0100879	enlarged ovaries	http://purl.obolibrary.org/obo/MP_0004832	enlarged ovary	Overlapping
http://purl.obolibrary.org/obo/HP_0010515	aplasia hypoplasia of the thymus	http://purl.obolibrary.org/obo/MP_0000706	small thymus	Overlapping
http://purl.obolibrary.org/obo/HP_0008515	aplasia hypoplasia of the vertebrae	http://purl.obolibrary.org/obo/MP_0004610	small vertebrae	Overlapping
http://purl.obolibrary.org/obo/HP_0007360	aplasia hypoplasia of the cerebellum	http://purl.obolibrary.org/obo/MP_0000852	small cerebellum	Overlapping
http://purl.obolibrary.org/obo/HP_0007370	aplasia hypoplasia of the corpus callosum	http://purl.obolibrary.org/obo/MP_0000781	decreased corpus callosum size	Overlapping
http://purl.obolibrary.org/obo/HP_0001595	abnormality of the hair	http://purl.obolibrary.org/obo/MP_0000367	abnormal coat hair morphology	Overlapping
http://purl.obolibrary.org/obo/HP_0007633	bilateral microphthalmos	http://purl.obolibrary.org/obo/MP_0001297	microphthalmia	Overlapping
http://purl.obolibrary.org/obo/HP_0000105	enlarged kidneys	http://purl.obolibrary.org/obo/MP_0003068	enlarged kidney	Overlapping
http://purl.obolibrary.org/obo/HP_0007734	enlarged lacrimal glands	http://purl.obolibrary.org/obo/MP_0013453	enlarged lacrimal gland	Overlapping
http://purl.obolibrary.org/obo/HP_0006703	aplasia hypoplasia of the lungs	http://purl.obolibrary.org/obo/MP_0003641	small lung	Overlapping
http://purl.obolibrary.org/obo/HP_0001833	long foot	http://purl.obolibrary.org/obo/MP_0020242	enlarged paws	Overlapping
http://purl.obolibrary.org/obo/HP_0001743	abnormality of the spleen	http://purl.obolibrary.org/obo/MP_0000689	abnormal spleen morphology	Overlapping
http://purl.obolibrary.org/obo/HP_0040100	abnormality of the vestibular window	http://purl.obolibrary.org/obo/MP_0004479	abnormal oval window morphology	Overlapping
http://purl.obolibrary.org/obo/HP_0000864	abnormality of the hypothalamus pituitary axis	http://purl.obolibrary.org/obo/MP_0013343	abnormal pituitary gland apoptosis	False
http://purl.obolibrary.org/obo/HP_0003110	abnormality of urine homeostasis	http://purl.obolibrary.org/obo/MP_0001756	abnormal urination	False
http://purl.obolibrary.org/obo/HP_0003194	short nasal bridge	http://purl.obolibrary.org/obo/MP_0004471	short nasal bone	False
http://purl.obolibrary.org/obo/HP_0100767	abnormality of the placenta	http://purl.obolibrary.org/obo/MP_0004265	abnormal placental transport	False
http://purl.obolibrary.org/obo/HP_0010625	anterior pituitary dysgenesis	http://purl.obolibrary.org/obo/MP_0005361	small pituitary gland	False
http://purl.obolibrary.org/obo/HP_0010719	abnormality of hair texture	http://purl.obolibrary.org/obo/MP_0003848	brittle hair	False
http://purl.obolibrary.org/obo/HP_0002627	right aortic arch with mirror image branching	http://purl.obolibrary.org/obo/MP_0004158	right aortic arch	False
http://purl.obolibrary.org/obo/HP_0000077	abnormality of the kidney	http://purl.obolibrary.org/obo/MP_0011367	abnormal kidney apoptosis	False
http://purl.obolibrary.org/obo/HP_0000077	abnormality of the kidney	http://purl.obolibrary.org/obo/MP_0011439	abnormal kidney cell proliferation	False
http://purl.obolibrary.org/obo/HP_0010946	dilatation of the renal pelvis	http://purl.obolibrary.org/obo/MP_0000519	hydronephrosis	False
http://purl.obolibrary.org/obo/HP_0007364	aplasia hypoplasia of the cerebrum	http://purl.obolibrary.org/obo/MP_0000936	small embryonic telencephalon	False
http://purl.obolibrary.org/obo/HP_0000233	thin vermilion border	http://purl.obolibrary.org/obo/MP_0003775	thin lip	False
http://purl.obolibrary.org/obo/HP_0002753	thin bony cortex	http://purl.obolibrary.org/obo/MP_0000135	decreased compact bone thickness	False
http://purl.obolibrary.org/obo/HP_0000431	wide nasal bridge	http://purl.obolibrary.org/obo/MP_0004472	broad nasal bone	False
http://purl.obolibrary.org/obo/HP_0000479	abnormality of the retina	http://purl.obolibrary.org/obo/MP_0006072	abnormal retinal apoptosis	False
http://purl.obolibrary.org/obo/HP_0000372	abnormality of the auditory canal	http://purl.obolibrary.org/obo/MP_0006033	abnormal external auditory canal morphology	False
http://purl.obolibrary.org/obo/HP_0000589	coloboma	http://purl.obolibrary.org/obo/MP_0006248	lagophthalmos	False
http://purl.obolibrary.org/obo/HP_0012503	abnormality of the pituitary gland	http://purl.obolibrary.org/obo/MP_0013343	abnormal pituitary gland apoptosis	False
http://purl.obolibrary.org/obo/HP_0001871	abnormality of blood and blood forming tissues	http://purl.obolibrary.org/obo/MP_0002396	abnormal hematopoietic system morphology development	False
http://purl.obolibrary.org/obo/HP_0000610	abnormality of the choroid	http://purl.obolibrary.org/obo/MP_0005098	abnormal optic choroid morphology	False
http://purl.obolibrary.org/obo/HP_0010774	cor triatriatrum	http://purl.obolibrary.org/obo/MP_0010410	cor triatriatum sinistrum	False
http://purl.obolibrary.org/obo/HP_0012471	thick vermilion border	http://purl.obolibrary.org/obo/MP_0003784	thin lip vermillion border	False
